# Supplementary material for: Augmenting Rice Defenses: Exogenous Calcium Elevates GABA Levels Against WBPH Infestation
Source: Antioxidants (Basel). 2024 Oct 30;13(11):1321. doi: 10.3390/antiox13111321 (PMC11591109; doi:10.3390/antiox13111321)
Supplement: Supplementary file 1 [file antioxidants-13-01321-s001.zip]

Archive with 1 entries (1 files):
- antioxidants-3198436-supplementary.pdf
